# Supplementary material for: IL-36 promotes anti-viral immunity by boosting sensitivity to IFN-α/β in IRF1 dependent and independent manners
Source: Nat Commun. 2019 Oct 16;10:4700. doi: 10.1038/s41467-019-12318-y (PMC6795910; doi:10.1038/s41467-019-12318-y)
Supplement: Supplementary file 4 — Source Data [file 41467_2019_12318_MOESM4_ESM.xlsx]

## Sheet: Fig.1
Fig1A
	Female	Male
WT	1935104	24774.8
	1583107	670466
	1759106	41729.4
		367040
		424811
		305764
IL-36 KO	6648242	5452980
	8755557	2416195
	8880665	964294
	8094821	2944490
Fig1C
Females		Males
WT	IL-36β KO	WT	IL-36β KO
0.493728	6.91219	0.974911	4.93728
1.48118	5.92473	1.18495	5.92473
	5.93453	2.25346	5.02136
		1.38542
Fig1F
	Oas1		Eif2ak2		Isg15		Ifitm3		Ifitm2		Ifit3
	Females	Males	Females	Males	Females	Males	Females	Males	Females	Males	Females	Males
WT	0.888711	0.691219	0.493728	1.48118	0.88871	4.73728	0.888711	0.691219	0.793728	1.48118	0.394982	0.691219
	1.37993	2.46864	1.57993	2.96237	1.7993	2.6864	1.57993	3.56096	1.97491	2.76237	1.97491	4.93728
	0.987596	0.790352	0.931087	1.49326	0.987596	4.93109	0.759572	0.790352	0.493109	1.79326	0.448699	0.903522
	1.57795	2.55437	1.5948	2.69587	1.57795	2.46554	1.77948	3.45176	1.72435	2.35865	2.24349	4.73109
		0.689486		1.77471		4.5249		0.948626		1.97747		0.894863
		2.50926		2.79549		2.62451		3.47431		3.11114		5.2249
IL-36β KO	0.00799839	0.0789965	0.0474966	0.177742	0.0199839	0.0899649	0.00540486	0.0888711	0.00474966	0.00217774	0.0198746	0.0789965
	0.00197491	0.00899649	0.0119749	0.0276488	0.0493728	0.0189965	0.00987456	0.0789965	0.00197491	0.0276488	0.0849373	0.0108871
	0.00709806	0.0780056	0.0490085	0.195513	0.0178981	0.0780056	0.00399779	0.0775626	0.00690085	0.00375513	0.0107507	0.0580056
	0.00295014	0.00780056	0.012195	0.0373019	0.0687535	0.0158006	0.0097507	0.00980056	0.00219501	0.0373019	0.0648753	0.0207756
	0.00779899	0.0702708	0.0463125	0.183311	0.018799	0.0577027	0.00694764	0.0986655	0.00863125	0.00173311	0.0206284	0.0670271
	0.00192568	0.00877027	0.0132926	0.0295948	0.0814192	0.0171703	0.0262838	0.00570271	0.00256769	0.0695948	0.0481419	0.0186655

## Sheet: Fig.2
Fig2A
Females		Males
WT	IL-36β KO	WT	IL-36β KO
0.592592	0.493827	0.392593	0.691358
1.38148	1.08642	1.18272	1.28395
0.585276	0.48773	0.385276	0.682822
1.46319	1.07301	1.16564	1.2681
Fig2B
Females		Males
WT	IL-36β KO	WT	IL-36β KO
0.866893	0.770572	0.770572	0.866893
1.15586	1.24482	1.55218	1.25218
0.835004	0.742226	0.742226	0.835004
1.11334	1.19167	1.20612	1.20612
Fig2C
pSTAT1		STAT1
WT	IL-36β KO	WT	IL-36β KO
5.92474	1.0862	0.888711	1.18495
4.93728	0.197491	1.18495	0.592474
6.65348	1.2198	0.998022	1.3307
5.54457	0.221783	1.3307	0.665348
5.3457	0.195462	1.19521	0.542365
Fig2D
pSTAT2		STAT2
WT	IL-36β KO	WT	IL-36β KO
3.37125	1.05954	0.770572	0.866893
4.33447	0.192643	1.15586	1.25218
4.19524	1.04625	0.760906	0.856019
	0.190226		1.23647

## Sheet: Fig.4
Fig.4A
	0h	12h	24h
IL-36β 0	0	3.85286	5.77929
	0	3.08229	4.81608
IL-36β 10ng/ml	0	2.11907	3.85286
	0	2.88965	3.37125
IL-36β 100ng/ml	0	0.481608	2.79333
	0	1.05954	1.92643
Fig.4B
	0h	12h	24h
IL-36β 0	0	0.296237	3.94982
	0	0.0987456	3.15986
IL-36β 10ng/ml	0	0.197491	2.1724
	0	0.0987456	1.48118
IL-36β 100ng/ml	0	0.0987456	0.493728
	0	0.207366	1.0862
Fig.4C
	24hpi		48hpi
	Females	Males	Females	Males
WT	1.23432	1.11089	2.1724	1.38244
	1.60462	1.65399	3.06111	2.46864
IL-36β KO	2.96237	3.06111	5.13477	4.44355
	1.97491	2.02429	4.44355	5.43101
Fig.4D
	ICP4		Mx1
	WT	STAT1 KO	WT	STAT1 KO
IL-36β 0	2.46864	4.14732	1.18495	0.691219
	2.96237	4.44355	1.48118	1.0862
IL-36β 10ng/ml	1.67868	4.64104	2.56739	0.789965
	2.1724	4.24606	2.1724	1.28369
IL-36β 100ng/ml	0.888711	4.5423	4.44355	1.0862
	1.38244	4.14732	3.94982	1.48118
Fig.4E
	ICP4		Mx1
	WT	STAT2 KO	WT	STAT2 KO
IL-36β 0	4.44355	6.22097	0.499937	0.999875
	2.96237	5.03603	1.99975	1.99975
IL-36β 10ng/ml	1.97491	5.82599	2.19972	0.999875
	3.35735	4.44355	3.9995	2.49969
IL-36β 100ng/ml	0.987456	6.41846	4.99937	0.999875
	0.493728	4.93728	3.1996	1.99975

## Sheet: Fig.5
Fig.5A
	IFNAR1		IFNAR2
	6h	12h	6h	12h
IL-36β 0	30.7322	53.9356	0.77054	12.4489
	2.88659	5.00427	25.4926	31.8293
	30.3528	53.2698	0.744245	12.024
	2.85095	4.94249	24.6227	30.7431
IL-36β 10ng/ml	79.1762	95.6065	93.5955	366.978
	195.816	281.475	123.461	271.631
	78.1987	94.4262	90.4015	354.455
	193.398	278	119.248	262.362
IL-36β 100ng/ml	248.897	763.22	443.559	466.813
	385.651	1073.92	204.353	769.98
	245.824	753.798	428.422	450.883
	380.89	1060.67	197.38	743.704
Fig.5B
	IFNAR1		IFNAR2
	6h	12h	6h	12h
IL-36β 0	0.499373	0.798996	0.199749	0.0998746
	0.998746	1.29837	0.499373	1.29837
IL-36β 10ng/ml	1.19849	2.49686	0.998746	2.49686
	1.69787	3.19599	1.49812	1.49812
IL-36β 100ng/ml	3.27394	2.79649	2.49686	2.29711
	1.99749	3.49561	1.69787	3.19599
Fig.5C
	IFNAR1
	3h	6h	12h	24h
IL-36β 0	1.70242	2.27484	0.732207	3.93564
	0.713366	0.561956	2.88659	5.00427
	1.42104	0.897764	2.72909	13.756
	0.579449	0.37871	2.62354	17.2883
IL-36β 10ng/ml	25.7085	194.569	79.1762	95.6065
	13.9275	143.31	195.816	281.475
	28.4918	209.128	418.411	739.797
	70.1333	352.911	334.486	631.992
IL-36β 100ng/ml	199.994	1570.97	1748.9	2763.22
	135.062	604.784	785.651	1073.92
	71.1893	1218.32	1352.72	935.847
	59.2541	573.382	469.284	974.059
	IFNAR2
	3h	6h	12h	24h
IL-36β 0	3.27985	3.29027	0.77054	2.44885
	0.517465	0.515697	5.49264	1.82928
	2.14176	0.815904	4.7229	18.1476
	0.275101	1.38652	5.82189	11.7518
IL-36β 10ng/ml	4.28285	43.3608	113.596	566.978
	0.857716	13.3971	223.461	571.631
	11.0622	38.2571	167.18	1987.58
	4.53504	94.3457	238.836	793.051
IL-36β 100ng/ml	32.2816	35.6959	443.559	1466.81
	10.7277	132.37	304.353	1369.98
	2.293	136.894	468.609	1056.75
	3.42406	154.755	412.522	1869.63
Fig.5D
	IFNAR1
	3h	6h	12h	24h
IL-36β 0	0.998785	0.199757	0.199757	0.0998785
	0.599271	0.561274	0.399514	0.599271
IL-36β 10ng/ml	1.19854	0.998785	1.19854	3.49575
	1.59806	1.59806	1.69794	4.09502
IL-36β 100ng/ml	2.19733	2.49696	2.7966	3.99514
	2.7966	3.19611	3.49575	4.99393
	IFNAR2
	3h	6h	12h	24h
IL-36β 0	0	0	0.0998785	0.0998785
	0	0	0.299636	0.199757
IL-36β 10ng/ml	0	0.0998785	0.499393	1.19854
	0	0.299636	1.19854	1.89769
IL-36β 100ng/ml	0.0998785	1.49818	1.09866	1.99757
	0.199757	0.988798	1.79781	2.99636

## Sheet: Fig.6
Fig.6A
	Irf1
	6h	12h
IL-36β 0	0.732207	3.93564
	2.88659	5.00427
	0.723168	3.88705
	2.85095	4.94249
IL-36β 10ng/ml	79.1762	695.606
	295.816	281.475
	78.1987	687.019
	292.164	278
IL-36β 100ng/ml	348.897	863.22
	785.651	573.924
	344.59	852.563
	775.951	566.838
Fig.6B
	IRF1
	3h	6h	12h	24h
IL-36β 0	1.68106	2.2463	0.723023	102.632
	1.65998	2.21813	0.713953	101.344
	0.704417	40.0531	52.2232	54.3143
	0.695581	39.5507	51.5681	53.633
IL-36β 10ng/ml	25.386	93.3827	107.807	390.644
	25.0676	92.2114	106.454	385.744
	13.7528	42.767	193.36	277.944
	13.5803	42.2306	190.934	274.458
IL-36β 100ng/ml	98.7401	168.83	245.775	457.409
	97.5015	166.713	242.692	451.672
	34.6226	202.216	380.813	270.488
	34.1883	199.679	376.036	267.095
Fig.6C
	Ifnar1
	WT				IRF1 KO
IL-36β 0	1.11336	5.76384	0.699111	1.92777	3.33165	0.832197	2.07292	0.484436
IL-36β 10ng/ml	43.6977	50.291	46.3658	80.2672	14.107	27.3818	4.97001	10.8576
IL-36 100ng/ml	224.376	269.908	529.2	499.868	76.9198	13.0534	168.765	31.0776
	Ifnar2
	WT				IRF1 KO
IL-36β 0	0.263666	1.39252	0.161559	0.409076	0.819578	0.173927	0.470192	0.100779
IL-36β 10ng/ml	13.6597	4.61494	10.8021	11.1051	3.82768	7.42324	5.20693	11.0939
IL-36β 100ng/ml	530.282	579.888	379.452	193.94	516.074	100.639	311.405	268.024
Fig.6D
	Ifnar1				Ifnar2
	WT		IRF1 KO		WT		IRF1 KO
IL-36β 0	0.0987654	0.00975461	0.197531	0.172753	0.0987654	0.172753	0.197531	0.0863764
IL-36β 10ng/ml	0.987654	1.67901	0.493827	1.28395	2.46914	1.28395	0.987654	1.97531
IL-36β 100ng/ml	3.45679	2.69667	2.2716	3.25926	3.16049	1.97531	1.78778	3.06173
Fig.6E
	IFNAR1
	WT				IRF1 KO
IL-36β 0	19.7491	0.987456	9.87456	29.6237	19.7491	0.987456	9.87456	29.6237
IL-36β 10ng/ml	98.7456	197.491	89.7491	98.7456	78.7456	49.3728	19.7491	59.2474
IL-36β 100ng/ml	493.728	296.237	14.8118	148.118	98.7456	197.491	14.8118	69.1219
	IFNAR2
	WT				IRF1 KO
IL-36β 0	19.7491	0.987456	9.87456	9.62368	19.7491	0.987456	9.87456	29.6237
IL-36β 10ng/ml	98.7456	87.4912	39.7491	88.7456	58.7456	49.3728	39.7491	29.2474
IL-36β 100ng/ml	193.728	196.237	108.118	118.418	88.7456	19.4912	14.8118	69.1219
Fig.6F
	IFNAR1				IFNAR2
	WT		IRF1 KO		WT		IRF1 KO
IL-36β 0	0.0987456	0	0.0987456	0	0.0987456	0	0	0.0987456
IL-36β 10ng/ml	2.66613	1.97491	0.0987456	1.48118	2.96237	2.46864	0.789965	1.97491
IL-36β 100ng/ml	2.96237	3.94982	2.27115	1.67868	3.25861	3.94982	1.4561	2.46864

## Sheet: Fig.7
Fig7A
Day	WT	IRF1 KO
0	100	100
1	100	100
2	100	100
3	100	100
4	100	100
5	100	100
6	100	100
7	100	100
8	100	100
9	100	88.462
10	100	80.769
11	100	57.692
12	92.857	46.154
13	78.571	46.154
14	75	46.154
15	75	46.154
16	75	46.154
Fig7B
Day	WT				IRF1 KO
0	100	100	100	100	100	100	100
1	101.167	101.191	100.823	100.276	100.87	101.225	101.225
2	101.167	103.175	101.646	101.181	101.304	105.714	103.265
3	101.556	105.556	102.469	101.575	102.174	105.714	104.082
4	100.973	104.167	101.235	101.969	99.5652	105.306	103.061
5	101.945	104.762	101.235	102.362	98.2609	104.898	104.49
6	102.724	107.936	98.7654	101.969	98.6957	100.816	99.1837
7	104.669	106.746	97.1193	98.8189	100	100.816	97.9592
8	104.28	109.921	97.1193	93.7008	95.6522	99.7959	95.102
9	103.502	109.524	91.9753	90.1575	93.2174	96.5306	94.6939
Fig7C
	WT	IRF1 KO
Positive	1	1
	1	1
	1	1
		1
		1
Negative	1	1
	1
	1
	1
	1
	1
	1
	1
	1
	1
	1
Percentage	21.43	83.33
Fig7D
5d	WT	IRF1 KO
	8.36548	43.4944
	9.83857	59.2137
	10.1924	34.731
	16.1697	42.4825
	12.8837
7d	37.9085	109.741
	25.9176	70.472
	23.935	87.3969
	21.9917	84.2731
	24.9382
Fig7E
WT	IRF1 KO
167392	542.784
313808	590711
39600.7	564983
4369	1939085
2153000	453043
725205	751327
2718636
Fig.7F
	ICP4		Mx1
	WT	IRF1 KO	WT	IRF1 KO
IL-36β 0	2.7037	4.05556	1.80247	2.88395
	3.15432	4.50617	2.7037	3.60494
IL-36β 10ng/ml	0.901235	2.7037	2.25309	1.80247
	1.80247	1.98272	3.15432	3.15432
IL-36β 100ng/ml	1.07332	0.811111	3.60494	2.25309
	0.630864	1.62222	4.50617	2.97407
Fig.7G
	ICP4		Mx1
	WT	IRF1 KO	WT	IRF1 KO
IL-36β 0	3.07188	4.84816	0.542482	0.876467
	3.53346	3.73985	1.70196	1.07397
IL-36β 10ng/ml	1.86919	4.97576	3.9149	1.45293
	1.25489	3.79737	3.25489	0.759474
IL-36β 100ng/ml	0.746427	3.95379	3.71819	0.849632
	1.3925	5.03346	4.33985	1.14444

## Sheet: Fig.8
Fig.8A
	ICP4		Mx1
	Ctrl	IFNAR1 KO	Ctrl	IFNAR1 KO
IL-36β 0	4.4422	5.92293	1.17565	0.789725
	3.45504	4.93578	2.46789	1.48073
IL-36β 10ng/ml	2.96147	6.21908	1.97431	0.868697
	3.94862	5.03449	3.45504	1.57945
IL-36 100ng/ml	1.17565	6.41651	4.4422	0.88844
	2.46789	4.73835	5.42936	1.97431
Fig.8B
	ICP4		Mx1
	Ctrl	IFNAR2 KO	Ctrl	IFNAR2 KO
IL-36β 0	1.97491	3.94982	1.97491	0.592474
	2.96237	2.96237	2.96237	1.18495
IL-36β 10ng/ml	1.77742	4.44355	2.1724	1.0862
	1.18495	2.96237	3.15986	1.48118
IL-36β 100ng/ml	0.493728	4.44355	3.4561	0.789965
	0.888711	3.25861	3.94982	1.57993
Fig8C
	ICP4			Mx1
IL-36β 0	2.96237	4.93728	4.5423	0.493728	0.0987456	0.0987456
	3.4561	5.92474	5.43101	1.38244	0.493728	0.691219
IL-36β 10ng/ml	1.77742	4.44355	4.64104	1.97491	0.296237	0.493728
	2.46864	5.43101	5.52975	2.56739	0.691219	0.987456
IL-36β 100ng/ml	1.48118	5.72725	4.44355	2.1724	0.493728	0.0987456
	0.493728	4.93728	5.82599	3.06111	0.789965	0.987456

## Sheet: Fig.9
Fig.9A
		pSTAT1
		0	5min	10min	30min
IFN-α/β 0	IL-36β 0	0	0.296237	1.0862	1.48118
		0	0.592474	1.48118	2.1724
IFN-α/β 0.01ng/ml	IL-36β 10ng/ml	0	0.888711	1.18495	3.06111
		0	1.28369	1.67868	2.1724
	IL-36β 100ng/ml	0	1.77742	2.07366	2.66613
		0	2.07366	2.46864	3.75233
		STAT1
		0	5min	10min	30min
IFN-α/β 0	IL-36β 0	0.987456	0.88871	0.88871	0.88871
		1.18495	1.0862	1.18495	1.0862
IFN-α/β 0.01ng/ml	IL-36β 10ng/ml	0.789965	0.987456	0.789965	0.789965
		1.0862	1.18495	1.28369	1.28369
	IL-36β 100ng/ml	0.789965	0.789965	0.789965	0.493728
		1.18495	1.0862	1.0862	1.28369
		pSTAT2
		0	5min	10min	30min
IFN-α/β 0	IL-36β 0	0	0.0987456	0.691219	2.96237
		0	0.296237	1.28369	2.46864
IFN-α/β 0.01ng/ml	IL-36β 10ng/ml	0	0.493728	2.27115	3.25861
		0	1.23432	1.38244	2.76488
	IL-36β 100ng/ml	0.0987456	0.789965	1.48118	3.4561
		0	1.87617	2.3699	2.66613
		STAT2
		0	5min	10min	30min
IFN-α/β 0	IL-36β 0	0.493728	0.789965	0.789965	0.888711
		1.18495	1.0862	1.0862	1.0862
IFN-α/β 0.01ng/ml	IL-36β 10ng/ml	0.789965	0.888711	0.789965	0.987456
		1.0862	1.18495	1.18495	1.18495
	IL-36β 100ng/ml	0.789965	0.888711	0.987456	0.789965
		1.28369	1.0862	1.0862	1.18495
Fig.9B
		pSTAT1
		0	5min	10min	30min
IFN-α/β 0	IL-36β 0	0	0.162368	0.387456	0.99649
		0.107258	0.292521	0.950696	1.67868
IFN-α/β 0.01ng/ml	IL-36β 10ng/ml	0	0.172806	0.937281	3.06111
		0.117008	0.487535	1.48118	2.37491
	IL-36β 100ng/ml	0.01	0.28062	2.07366	2.66613
		0.1	0.4912	2.46864	3.55233
		STAT1
		0	5min	10min	30min
IFN-α/β 0	IL-36β 0	0.789965	0.888711	0.888711	0.888711
		1.48118	1.0862	1.18495	1.18495
IFN-α/β 0.01ng/ml	IL-36β 10ng/ml	0.789965	0.987456	0.789965	0.789965
		1.28369	1.28369	1.28369	1.48118
	IL-36β 100ng/ml	0.888711	0.789965	0.789965	0.691219
		1.33307	1.28369	1.38244	1.48118
		pSTAT2
		0	5min	10min	30min
IFN-α/β 0	IL-36β 0	0.0568452	0.0987456	0.493728	0.493728
		0.0987456	0.0212355	0.967707	1.48118
IFN-α/β 0.01ng/ml	IL-36β 10ng/ml	0.0982012	0.0987456	0.791219	3.25861
		0.0987456	0.493728	1.38244	2.76488
	IL-36β 100ng/ml	0.0987456	0.987456	1.48118	3.4561
		0.0521346	1.87617	2.36989	2.66613
		STAT2
		0	5min	10min	30min
IFN-α/β 0	IL-36β 0	0.691219	0.789965	0.789965	0.888711
		1.18495	1.0862	1.0862	1.38244
IFN-α/β 0.01ng/ml	IL-36β 10ng/ml	0.789965	0.888711	0.789965	0.888711
		1.0862	1.28369	1.28369	1.28369
	IL-36β 100ng/ml	0.691219	0.888711	0.888711	0.493728
		1.18495	1.48118	1.48118	1.18495

## Sheet: Fig.10
Fig.10A
	ICP4
	WT	IFNAR1 KO
IL-36β 0	2.50059	4.00094							0.5
	3.50082	5.00117							4.8
IL-36β 10ng/ml	0.500117	3.90091
	1.80042	5.1012
IL-36β 100ng/ml	1.50035	3.70087
	0.500117	4.80113
Fig.10B
	ICP4
	WT	IFNAR2 KO
IL-36β 0	1.97491	2.07366							1.3
	1.57993	2.96237							3.3
IL-36β 10ng/ml	1.87617	2.1724
	1.48118	2.96237
IL-36β 100ng/ml	0.691219	2.27115
	1.28369	3.25861
Fig.10C
		pSTAT1
		0	5min	10min	30min
IFN-α/β 0	IL-1α 0	0.789965	0.789965	1.77742	1.48118
		1.18495	1.28369	1.18495	2.1724
IFN-α/β 0.01ng/ml	IL-1α 10ng/ml	0.691219	1.77742	3.4561	3.4561
		1.18495	2.46864	2.46864	4.44355
	IL-1α 100ng/ml	0.888711	2.96237	3.65359	3.35735
		1.28369	2.07366	2.86362	4.34481
		STAT1
		0	5min	10min	30min
IFN-α/β 0	IL-1α 0	0.687456	0.888711	0.888711	0.888711
		1.18495	1.1862	1.18495	1.20174
IFN-α/β 0.01ng/ml	IL-1α 10ng/ml	0.789965	0.987456	0.789965	0.964898
		1.2862	1.18495	1.38369	1.28369
	IL-1α 100ng/ml	0.899649	0.99649	0.99649	0.728062
		1.49473	1.0862	1.17862	1.28369
		pSTAT2
		0	5min	10min	30min
IFN-α/β 0	IL-1α 0	0	0.0987456	0.888711	1.48118
		0.0987456	0.197491	1.28369	2.1724
IFN-α/β 0.01ng/ml	IL-1α 10ng/ml	0.0987456	0.493728	1.48118	3.25861
		0.118495	0.977582	0.987456	2.76488
	IL-1α 100ng/ml	0.148118	1.48118	1.48118	3.25861
		0	1.87617	2.36989	2.66613
		STAT2
		0	5min	10min	30min
IFN-α/β 0	IL-1α 0	1.49373	0.789965	0.899649	0.710511
		1.18495	1.22017	1.2862	1.0862
IFN-α/β 0.01ng/ml	IL-1α 10ng/ml	0.99649	0.997105	0.789965	0.874561
		0.862017	1.18495	1.49473	1.18495
	IL-1α 100ng/ml	0.789965	0.710511	0.745612	0.489965
		1.28369	1.0862	1.0862	1.47348

## Sheet: Tab.1S
	WT	WT	WT	KO	KO	KO
Position	Control group	Control group	Control group	Test group	Test group	Test group
A1	31.0164	30.3353	31.7129	30.1778	32.9272	31.5225
A2	30.3893	29.8349	30.9541	29.8157	31.866	30.8238
A3	30.458	30.2496	30.6679	30.1277	33.3848	31.7144
A4	30.9357	30.9208	30.9507	29.5137	32.9718	31.1949
A5	31.2397	30.9094	31.5735	30.4957	34.6006	32.4834
A6	29.7213	29.6758	29.7668	29.1782	31.1927	30.1687
A7	31.1907	30.5783	31.8154	30.2761	33.5758	31.8833
A8	30.6157	29.927	31.3203	29.3979	33.2857	31.2815
A9	30.6743	30.2539	31.1005	30.1237	34.1785	32.0871
A10	30.8305	30.7249	30.9365	30.4479	33.8126	32.0862
A11	31.5209	30.9156	32.138	30.4838	34.4124	32.3886
A12	31.3646	30.8712	31.8659	30.3777	33.4819	31.892
B1	30.6366	29.9946	31.2922	29.5279	32.6174	31.0342
B2	29.2155	29.2253	29.2057	29.6775	31.261	30.4589
B3	30.9676	30.2026	31.752	30.0654	33.4763	31.725
B4	31.3142	30.9914	31.6403	30.8552	31.8816	31.3642
B5	30.1482	29.8394	30.4602	30.5873	29.8795	30.2313
B6	30.3983	19.9201	30.8842	29.1283	31.6305	30.3536
B7	30.0342	29.2534	30.8358	29.8506	33.8812	31.8021
B8	30.4602	30.0005	30.927	29.3117	33.7835	31.4683
B9	30.5755	29.6757	31.5026	29.4643	33.8488	31.5806
B10	31.3211	30.6975	31.9573	31.3051	33.0058	32.1442
B11	30.9573	30.2553	31.6757	30.0827	33.1651	31.5864
B12	30.2314	30.506	29.9593	30.5687	32.3913	31.4668
C1	30.5044	30.0484	30.9673	30.6246	34.5673	32.5363
C2	30.7017	30.2113	31.2001	30.5205	35.0782	32.7201
C3	30.6753	30.0675	31.2954	29.9579	33.2119	31.543
C4	30.6119	30.002	31.2343	30.2256	33.1744	31.6657
C5	28.2676	28.0421	28.4949	27.7503	29.6616	28.69
C6	35.4472	34.9812	35.9194	34.9079	38.2034	36.5185
C7	30.0338	29.9073	30.1608	29.7278	33.0983	31.3678
C8	30.6811	30.3417	31.0242	30.7654	Undetermined	30.7654
C9	30.8671	30.4973	31.2413	30.5976	33.6909	32.107
C10	30.4181	30.1387	30.7001	30.6236	32.0232	31.3156
C11	31.6006	31.1025	32.1066	30.6599	33.4249	32.0126
C12	31.3166	30.1796	32.4966	30.1559	35.7723	32.8442
D1	30.1899	30.0972	30.283	29.862	32.4723	31.1398
D2	30.2237	29.5416	30.9215	29.6138	32.473	31.0105
D3	30.1868	29.8583	30.5189	29.8065	32.4939	31.1212
D4	30.4268	29.6777	31.1948	29.6733	33.29	31.4297
D5	31.3209	31.0036	31.6415	31.259	34.156	32.6754
D6	31.0462	30.6667	31.4304	30.4015	33.3504	31.8418
D7	31.4025	31.1465	31.6606	31.5944	35.4222	33.4536
D8	31.153	30.8874	31.4209	30.4125	35.4402	32.8302
D9	30.2959	29.6088	30.999	30.2929	32.0677	31.1677
D10	32.7368	31.637	33.8747	30.9516	34.9026	32.8678
D11	30.4721	30.267	30.6786	29.6928	33.7928	31.6765
D12	31.3131	30.9874	31.6422	30.4566	33.9181	32.1408
E1	32.8136	32.526	33.1038	31.9041	35.2937	33.5561
E2	35.1914	35.4274	34.957	34.7667	35.3071	35.0359
E3	30.077	30.2173	29.9374	29.332	31.3852	30.3412
E4	30.1222	30.0232	30.2215	29.5655	33.0545	31.2613
E5	31.9851	31.5828	32.3924	31.3928	33.5158	32.4369
E6	29.2112	29.6145	28.8135	29.0554	31.469	30.2381
E7	33.3004	32.6981	33.9138	32.4148	34.9777	33.6719
E8	30.8087	30.5787	31.0403	30.3473	33.417	31.8452
E9	28.4294	28.3088	28.5506	28.6367	31.679	30.1195
E10	34.8993	34.0771	35.7414	34.352	38.5296	36.3809
E11	31.115	30.7701	31.4637	30.3829	34.8325	32.5317
E12	31.0509	30.6385	31.4688	30.2058	33.4319	31.778
F1	31.6364	31.3165	31.9596	30.7149	33.0015	31.8377
F2	30.7118	30.1456	31.2887	31.2278	35.4765	33.2844
F3	33.9031	33.4357	34.377	33.0987	36.5966	34.8037
F4	31.9367	31.5434	32.3349	30.952	33.562	32.2306
F5	31.1174	30.7144	31.5256	30.8216	35.4327	33.0468
F6	31.18	31.1814	31.1787	30.4217	34.0502	32.1848
F7	32.1029	31.7519	32.4577	31.116	34.5912	32.8076
F8	31.2465	30.9343	31.5618	31.5438	35.8271	33.6173
F9	29.798	29.8347	29.7614	29.6997	31.3069	30.4927
F10	30.9747	30.6987	31.2532	29.8751	34.3142	32.0178
F11	30.2366	30.4648	30.0101	29.7474	30.7898	30.2641
F12	30.6051	30.865	30.3473	29.7306	32.514	31.0912
G1	31.4019	30.9375	31.8732	30.8169	33.1679	31.9708
G2	31.3251	30.9772	31.677	30.5273	33.2916	31.8795
G3	33.2518	32.2557	34.2786	32.0138	Undetermined	32.0138
G4	30.255	30.6233	29.8911	30.1027	32.0851	31.0781
G5	30.5753	31.1262	30.0342	30.114	34.7898	32.3676
G6	30.5341	30.5728	30.4954	30.5654	32.3232	31.4321
G7	31.1345	31.2097	31.0595	30.9936	39.0685	34.7976
G8	31.3019	30.8789	31.7308	30.1321	34.2444	32.1225
G9	30.9091	30.4856	31.3384	30.5065	33.223	31.8358
G10	31.0665	30.8964	31.2376	30.5221	34.4267	32.4157
G11	30.7221	30.356	31.0926	30.3472	32.7863	31.5432
G12	36.1795	34.6583	37.7674	34.3617	37.1737	35.7401
H1	29.2322	28.7319	29.7413	29.2324	28.4096	28.8181
H2	30.0658	29.9754	30.1565	29.3976	32.0236	30.6825
H3	25.9558	25.4103	26.513	25.0328	28.1248	26.5338
H4	30.9215	30.2222	31.6369	30.1136	32.6565	31.3593
H5	29.4029	29.39	29.4157	28.9242	30.4935	29.6985
H6	29.0301	29.2426	28.8192	29.7406	31.0141	30.3707
H7	Undetermined	Undetermined	Undetermined	Undetermined	39.4656	Undetermined
H8	Undetermined	Undetermined	Undetermined	Undetermined	44.3798	Undetermined
H9	Undetermined	Undetermined	Undetermined	Undetermined	Undetermined	Undetermined
H10	20.0063	19.9792	20.0334	20.2792	20.0715	20.175
H11	20.3393	20.3318	20.3469	20.6253	20.188	20.4055
H12	20.5776	20.463	20.6928	Undetermined	20.6952	20.422

[truncated: 13 more sheets: Fig.2S, Fig.3S, Fig.4S, Fig.5S, Fig.6S, Fig.7S, Fig.8S, Fig.9S, Fig.10S, Fig.11S, Fig.12S, Fig.13S, Fig.14S]
